# Supplementary material for: Lamellar Schwann cells in the Pacinian corpuscle potentiate vibration perception
Source: Sci Adv. 2025 Jun 11;11(24):eadt5110. doi: 10.1126/sciadv.adt5110 (PMC12154225; doi:10.1126/sciadv.adt5110)
Supplement: Supplementary file 2 — Data S1 [file sciadv.adt5110_data_s1.zip]

Archive with 1 entries (1 files):
- adt5110_data_s1.xlsx
