# Supplementary material for: Lamellar Schwann cells in the Pacinian corpuscle potentiate vibration perception
Source: Sci Adv. 2025 Jun 11;11(24):eadt5110. doi: 10.1126/sciadv.adt5110 (PMC12154225; doi:10.1126/sciadv.adt5110)
Supplement: Supplementary file 2 — Data S1 [file sciadv.adt5110_data_s1.zip › adt5110_data_s1.xlsx]

## Sheet: Cleft Passage
Cleft Passage
3.43941
1.97897
3.82157
4.42288
2.41843
1.3144
2.3486
2.32209
4.72017
1.64526
1.38576
1.62599
2.00953
2.12355
3.65588
1.29434
2.11299
1.90346
3.2771
2.51623
1.66436
2.88901
2.71605
1.11842

## Sheet: Nucleus Ending Position
Nucleus Ending Position (µm)	First axon-protrusion contact (µm)	First axon-body contact
0.05	0.35	0.05
2.35	2.8	4.9
4.4	5.8	25
7.45	1.3	4.35
12.2	24.55	24.35
16.75	29.95	29.8
20.45	34.6	35.9

## Sheet: Distance from the proximal axon
Distance from the proximal axon (μm)	LSC1	LSC2	LSC3	LSC4	LSC5	LSC6	LSC7
0-10	20.5656	2.99875	0	0.74605	0	0	0
2024-10-20	27.3439	12.6806	0	0.11625	0	0	0
20-30	62.2863	0.873675	0	0.005825	0.171575	0.145375	0
30-40	16.1074	1.72	0.17945	0	0.79715	10.9354	2.51978
40-50	1.78083	0.222175	1.81662	0	9.92	1.0169	4.31355
50-60	2.71468	0	1.9517	0	35.6323	1.02697	16.0844
60-70	0.379	0	3.49978	0	19.0302	4.09955	1.05048
70-79.45	0	0	0.2007	0	3.64045	2.02807	3.62217

## Sheet: Distance from the axon
Distance from the proximal axon (μm)	LSC1	LSC2	LSC3	LSC4	LSC5	LSC6	LSC7
0-10	33.0179	23.6484	0	100	0	0	0
2024-10-20	43.9005	100	0	15.5821	0	0	0
20-30	100	6.88987	0	0.780779	0.481516	1.3294	0
30-40	25.8602	13.6	5.12747	0	2.23716	100	15.666
40-50	2.8591	1.75209	51.9069	0	27.8399	9.29916	26.8183
50-60	4.35839	0	55.7664	0	100	9.39129	100
60-70	0.608	0	100	0	53.4071	37.4888	6.53103
70-79.45	0	0	5.73465	0	10.2167	18.546	22.5198

## Sheet: Distance
Distance from the proximal axon (μm)	LSC1	LSC2	LSC3	LSC4	LSC5	LSC6	LSC7
0-10	0.22	0.175	0.08765	0.265	0	0	0
2024-10-20	0.295	0.83	0.081025	0.11	0	0	0
20-30	0.635	0.84	0.007275	0.005	0.27	0.03	0
30-40	0.59	0.36	0.445	0	0.175	0.65	0.51
40-50	0.57	0.055	1.185	0	0.355	0.625	0.775
50-60	1.265	0	1.29	0	0.925	1.425	0.2
60-70	0.185	0	0.51	0	0.125	1.265	0.11
70-79.45	0	0	0.38	0	1.055	0.425	1.405

## Sheet: Distance from proximal axon
Distance from the proximal axon (μm)	LSC1	LSC2	LSC3	LSC4	LSC5	LSC6	LSC7
0-10	17.3913	20.8333	6.79457	100	0	0	0
2024-10-20	23.3202	98.8095	6.28101	41.5094	0	0	0
20-30	50.1976	100	0.563953	1.88679	25.5924	2.10526	0
30-40	46.6403	42.9	34.4961	0	16.5877	45.614	36.2989
40-50	45.0593	6.54762	91.8605	0	33.6493	43.8596	55.1601
50-60	100	0	100	0	87.6777	100	14.2349
60-70	14.6	0	39.5349	0	11.8483	88.7719	7.82918
70-79.45	0	0	29.4574	0	100	29.8246	100

## Sheet: The number of SC-axon protrusio
The number of SC-axon protrusion contacts on the same side as its nucleus	The number of SC-axon protrusion contacts on the opposite side of its nucleus
49	42
62	35
21	53
18	3
41	0
12	45
14	16

## Sheet: Protrusion number per trunk
Protrusion number per trunk	LSC-axon contact number
8	5
4	7
12	4
7	8
8	3
9	6
6	10
9	8
6	4
6	4
8	9
9	7
5	5
8	9
7	10
6	8
4	5
8	4
11	10
6	4
8	5
5	3

## Sheet: The number of LSCs
The number of LSCs making contact points on a single trunk	Count
1	1
2	11
3	5
4	2
5	3
